# Supplementary material for: Highly efficient CRISPR-mediated large DNA docking and multiplexed prime editing using a single baculovirus
Source: Nucleic Acids Res. 2022 Jul 8;50(13):7783–99. doi: 10.1093/nar/gkac587 (PMC9303279; doi:10.1093/nar/gkac587)
Supplement: gkac587_Supplemental_Files [file gkac587_supplemental_files.zip]

Archive with 10 entries (10 files):
- Aulicino et al. Supplementary Data.pdf
- Supplementary Figure S1.pdf
- Supplementary Figure S2.pdf
- Supplementary Figure S3.pdf
- Supplementary Figure S4.pdf
- Supplementary Figure S5.pdf
- Supplementary Figure S6.pdf
- Supplementary Table 1 - Vectors list and assembly details.xlsx
- Supplementary Table 2 - Gene editing outcomes and DNA oligos.xlsx
- Supplementary Video 1.avi
