# Supplementary material for: Highly efficient CRISPR-mediated large DNA docking and multiplexed prime editing using a single baculovirus
Source: Nucleic Acids Res. 2022 Jul 8;50(13):7783–99. doi: 10.1093/nar/gkac587 (PMC9303279; doi:10.1093/nar/gkac587)
Supplement: gkac587_Supplemental_Files [file gkac587_supplemental_files.zip › Supplementary Table 2 - Gene editing outcomes and DNA oligos.xlsx]

## Sheet: Supplementary Table S2
Gene editing outcomes, reporters and sequences						Sequences
Construct	Transduction reporter	5' integration markers	3' integration markers	Predicted phenotype	Donor length (bp)	Donor	Predicted gene editing outcome
MultiMate-HDR ACTB	CMV eGFP	mCherry T2A Puro	N/A	Actin::mCherry+, Puro-R	3686	TGTGGGTGTAGGTACTAACACTGGCTCGTGTGACAAGGCCATGAGGCTGGTGTAAAGCGGCCTTGGAGTGTGTATTAAGTAGGTGCACAGTAGGTCTGAACAGACTCCCCATCCCAAGACCCCAGCACACTTAGCCGTGTTCTTTGCACTTTCTGCATGTCCCCCGTCTGGCCTGGCTGTCCCCAGTGGCTTCCCCAGTGTGACATGGTGTATCTCTGCCTTACAGATCATGTTTGAGACCTTCAACACCCCAGCCATGTACGTTGCTATCCAGGCTGTGCTATCCCTGTACGCCTCTGGCCGTACCACTGGCATCGTGATGGACTCCGGTGACGGGGTCACCCACACTGTGCCCATCTACGAGGGGTATGCCCTCCCCCATGCCATCCTGCGTCTGGA…	AAGTCGGCAAGGGGGAGTGACTGCCTGGCCACTCCATGCCCTCCAAGAGCTCCTTCTGCAGGAGCGTACAGAACCCAGGGCCCTGGCACCCGTGCAGACCCTGGCCCACCCCACCTGGGCGCTCAGTGCCCAAGAGATGTCCACACCTAGGATGTCCCGCGGTGGGTGGGGGGCCCGAGAGACGGGCAGGCCGGGGGCAGGCCTGGCCATGCGGGGCCGAACCGGGCACTGCCCAGCGTGGGGCGCGGGGGCCACGGCGCGCGCCCCCAGCCCCCGGGCCCAGCACCCCAAGGCGGCCAACGCCAAAACTCTCCCTCCTCCTCTTCCTCAATCTCGCTCTCGCTCTTTTTTTTTTTCGCAAAAGGAGGGGAGAGGGGGTAAAAAAATGCTGCACTGTGC…
MultiMate-HITI-2c ACTB	CMV eGFP	mCherry T2A Puro	N/A	Actin::mCherry+, Puro-R	1852	CACAGGGTGTGTGGGGAGCTGTCACATCCAGGGTCCTCACTGCCTGTCCCCTTCCCTCCTCAGATCATTGCTCCTCCTGAGCGCAAGTACTCCGTGTGGATCGGCGGCTCCATCCTGGCCTCGCTGTCCACCTTCCAGCAGATGTGGATCAGCAAGCAGGAGTATGACGAGTCCGGCCCCTCCATCGTCCACCGCAAATGCTTCGTGAGCAAGGGCGAGGAGGATAACATGGCCATCATCAAGGAGTTCATGCGCTTCAAGGTGCACATGGAGGGCTCCGTGAACGGCCACGAGTTCGAGATCGAGGGCGAGGGCGAGGGCCGCCCCTACGAGGGCACCCAGACCGCCAAGCTGAAGGTGACCAAGGGTGGCCCCCTGCCCTTCGCCTGGGACATCCTG…	AAGTCGGCAAGGGGGAGTGACTGCCTGGCCACTCCATGCCCTCCAAGAGCTCCTTCTGCAGGAGCGTACAGAACCCAGGGCCCTGGCACCCGTGCAGACCCTGGCCCACCCCACCTGGGCGCTCAGTGCCCAAGAGATGTCCACACCTAGGATGTCCCGCGGTGGGTGGGGGGCCCGAGAGACGGGCAGGCCGGGGGCAGGCCTGGCCATGCGGGGCCGAACCGGGCACTGCCCAGCGTGGGGCGCGGGGGCCACGGCGCGCGCCCCCAGCCCCCGGGCCCAGCACCCCAAGGCGGCCAACGCCAAAACTCTCCCTCCTCCTCTTCCTCAATCTCGCTCTCGCTCTTTTTTTTTTTCGCAAAAGGAGGGGAGAGGGGGTAAAAAAATGCTGCACTGTGC…
MultiMate-HITI-2c ACTB 4K-CH	CMV mTagBFP	T2A mCherry P2A Puro	CMV Hygro	mCherry+, Puro-R, Hygro-R	4700	cacagggtgtgtggggagctgtcacatccagggtcctcactgcctgtccccttccctcctcagatcattgctcctcctgagcgcaagtactccgtgtggatcggcggctccatcctggcctcgctgtccaccttccagcagatgtggatcagcaagcaggagtatgacgagtccggcccctccatcgtccaccgcaaatgcttcggggccggatcgggagagggcagaggaagtctgctaacatgcggtgacgtcgaggagaatcctggcccaccggtcgccaccatggtgagcaagggcgaggaggataacatggccatcatcaaggagttcatgcgcttcaaggtgcacatggagggctccgtgaacggccacgagttcgagatcgagggcgagggc…	AAGTCGGCAAGGGGGAGTGACTGCCTGGCCACTCCATGCCCTCCAAGAGCTCCTTCTGCAGGAGCGTACAGAACCCAGGGCCCTGGCACCCGTGCAGACCCTGGCCCACCCCACCTGGGCGCTCAGTGCCCAAGAGATGTCCACACCTAGGATGTCCCGCGGTGGGTGGGGGGCCCGAGAGACGGGCAGGCCGGGGGCAGGCCTGGCCATGCGGGGCCGAACCGGGCACTGCCCAGCGTGGGGCGCGGGGGCCACGGCGCGCGCCCCCAGCCCCCGGGCCCAGCACCCCAAGGCGGCCAACGCCAAAACTCTCCCTCCTCCTCTTCCTCAATCTCGCTCTCGCTCTTTTTTTTTTTCGCAAAAGGAGGGGAGAGGGGGTAAAAAAATGCTGCACTGTGC…
MultiMate-HITI-2c ACTB 6K-CGH	CMV mTagBFP	T2A mCherry P2A Puro	CMV eGFP IRES Hygro	mCherry+, Puro-R, eGFP+, Hygro-R	6086	cacagggtgtgtggggagctgtcacatccagggtcctcactgcctgtccccttccctcctcagatcattgctcctcctgagcgcaagtactccgtgtggatcggcggctccatcctggcctcgctgtccaccttccagcagatgtggatcagcaagcaggagtatgacgagtccggcccctccatcgtccaccgcaaatgcttcggggccggatcgggagagggcagaggaagtctgctaacatgcggtgacgtcgaggagaatcctggcccaccggtcgccaccatggtgagcaagggcgaggaggataacatggccatcatcaaggagttcatgcgcttcaaggtgcacatggagggctccgtgaacggccacgagttcgagatcgagggcgagggc…	AAGTCGGCAAGGGGGAGTGACTGCCTGGCCACTCCATGCCCTCCAAGAGCTCCTTCTGCAGGAGCGTACAGAACCCAGGGCCCTGGCACCCGTGCAGACCCTGGCCCACCCCACCTGGGCGCTCAGTGCCCAAGAGATGTCCACACCTAGGATGTCCCGCGGTGGGTGGGGGGCCCGAGAGACGGGCAGGCCGGGGGCAGGCCTGGCCATGCGGGGCCGAACCGGGCACTGCCCAGCGTGGGGCGCGGGGGCCACGGCGCGCGCCCCCAGCCCCCGGGCCCAGCACCCCAAGGCGGCCAACGCCAAAACTCTCCCTCCTCCTCTTCCTCAATCTCGCTCTCGCTCTTTTTTTTTTTCGCAAAAGGAGGGGAGAGGGGGTAAAAAAATGCTGCACTGTGC…
MultiMate-HITI-2c ACTB 9K-EYH	CMV mTagBFP	T2A mCherry P2A Puro	hEF1α EYFP Tubulin IRES Hygro	mCherry+, Puro-R, EYF Tubulin+, Hygro-R	9449	CACAGGGTGTGTGGGGAGCTGTCACATCCAGGGTCCTCACTGCCTGTCCCCTTCCCTCCTCAGATCATTGCTCCTCCTGAGCGCAAGTACTCCGTGTGGATCGGCGGCTCCATCCTGGCCTCGCTGTCCACCTTCCAGCAGATGTGGATCAGCAAGCAGGAGTATGACGAGTCCGGCCCCTCCATCGTCCACCGCAAATGCTTCGGGGCCGGATCGGGAGAGGGCAGAGGAAGTCTGCTAACATGCGGTGACGTCGAGGAGAATCCTGGCCCACCGGTCGCCACCATGGTGAGCAAGGGCGAGGAGGATAACATGGCCATCATCAAGGAGTTCATGCGCTTCAAGGTGCACATGGAGGGCTCCGTGAACGGCCACGAGTTCGAGATCGAGGGCGAGGGC…	AAGTCGGCAAGGGGGAGTGACTGCCTGGCCACTCCATGCCCTCCAAGAGCTCCTTCTGCAGGAGCGTACAGAACCCAGGGCCCTGGCACCCGTGCAGACCCTGGCCCACCCCACCTGGGCGCTCAGTGCCCAAGAGATGTCCACACCTAGGATGTCCCGCGGTGGGTGGGGGGCCCGAGAGACGGGCAGGCCGGGGGCAGGCCTGGCCATGCGGGGCCGAACCGGGCACTGCCCAGCGTGGGGCGCGGGGGCCACGGCGCGCGCCCCCAGCCCCCGGGCCCAGCACCCCAAGGCGGCCAACGCCAAAACTCTCCCTCCTCCTCTTCCTCAATCTCGCTCTCGCTCTTTTTTTTTTTCGCAAAAGGAGGGGAGAGGGGGTAAAAAAATGCTGCACTGTGC…
MultiMate-HITI-2c ACTB 12K-CH	CMV mTagBFP	T2A mCherry P2A Puro	CMV Hygro	mCherry+, Puro-R, Hygro-R	12010	CACAGGGTGTGTGGGGAGCTGTCACATCCAGGGTCCTCACTGCCTGTCCCCTTCCCTCCTCAGATCATTGCTCCTCCTGAGCGCAAGTACTCCGTGTGGATCGGCGGCTCCATCCTGGCCTCGCTGTCCACCTTCCAGCAGATGTGGATCAGCAAGCAGGAGTATGACGAGTCCGGCCCCTCCATCGTCCACCGCAAATGCTTCGGGGCCGGATCGGGAGAGGGCAGAGGAAGTCTGCTAACATGCGGTGACGTCGAGGAGAATCCTGGCCCACCGGTCGCCACCATGGTGAGCAAGGGCGAGGAGGATAACATGGCCATCATCAAGGAGTTCATGCGCTTCAAGGTGCACATGGAGGGCTCCGTGAACGGCCACGAGTTCGAGATCGAGGGCGAGGGC…	AAGTCGGCAAGGGGGAGTGACTGCCTGGCCACTCCATGCCCTCCAAGAGCTCCTTCTGCAGGAGCGTACAGAACCCAGGGCCCTGGCACCCGTGCAGACCCTGGCCCACCCCACCTGGGCGCTCAGTGCCCAAGAGATGTCCACACCTAGGATGTCCCGCGGTGGGTGGGGGGCCCGAGAGACGGGCAGGCCGGGGGCAGGCCTGGCCATGCGGGGCCGAACCGGGCACTGCCCAGCGTGGGGCGCGGGGGCCACGGCGCGCGCCCCCAGCCCCCGGGCCCAGCACCCCAAGGCGGCCAACGCCAAAACTCTCCCTCCTCCTCTTCCTCAATCTCGCTCTCGCTCTTTTTTTTTTTCGCAAAAGGAGGGGAGAGGGGGTAAAAAAATGCTGCACTGTGC…
MultiMate-HITI-2c ACTB 13K-CGH	CMV mTagBFP	T2A mCherry P2A Puro	CMV eGFP IRES Hygro	mCherry+, Puro-R, eGFP+, Hygro-R	13396	CACAGGGTGTGTGGGGAGCTGTCACATCCAGGGTCCTCACTGCCTGTCCCCTTCCCTCCTCAGATCATTGCTCCTCCTGAGCGCAAGTACTCCGTGTGGATCGGCGGCTCCATCCTGGCCTCGCTGTCCACCTTCCAGCAGATGTGGATCAGCAAGCAGGAGTATGACGAGTCCGGCCCCTCCATCGTCCACCGCAAATGCTTCGGGGCCGGATCGGGAGAGGGCAGAGGAAGTCTGCTAACATGCGGTGACGTCGAGGAGAATCCTGGCCCACCGGTCGCCACCATGGTGAGCAAGGGCGAGGAGGATAACATGGCCATCATCAAGGAGTTCATGCGCTTCAAGGTGCACATGGAGGGCTCCGTGAACGGCCACGAGTTCGAGATCGAGGGCGAGGGC…	AAGTCGGCAAGGGGGAGTGACTGCCTGGCCACTCCATGCCCTCCAAGAGCTCCTTCTGCAGGAGCGTACAGAACCCAGGGCCCTGGCACCCGTGCAGACCCTGGCCCACCCCACCTGGGCGCTCAGTGCCCAAGAGATGTCCACACCTAGGATGTCCCGCGGTGGGTGGGGGGCCCGAGAGACGGGCAGGCCGGGGGCAGGCCTGGCCATGCGGGGCCGAACCGGGCACTGCCCAGCGTGGGGCGCGGGGGCCACGGCGCGCGCCCCCAGCCCCCGGGCCCAGCACCCCAAGGCGGCCAACGCCAAAACTCTCCCTCCTCCTCTTCCTCAATCTCGCTCTCGCTCTTTTTTTTTTTCGCAAAAGGAGGGGAGAGGGGGTAAAAAAATGCTGCACTGTGC…
MultiMate-HITI-2c ACTB 17K-EYH	CMV mTagBFP	T2A mCherry P2A Puro	hEF1α EYFP Tubulin IRES Hygro	mCherry+, Puro-R, EYF Tubulin+, Hygro-R	16759	CACAGGGTGTGTGGGGAGCTGTCACATCCAGGGTCCTCACTGCCTGTCCCCTTCCCTCCTCAGATCATTGCTCCTCCTGAGCGCAAGTACTCCGTGTGGATCGGCGGCTCCATCCTGGCCTCGCTGTCCACCTTCCAGCAGATGTGGATCAGCAAGCAGGAGTATGACGAGTCCGGCCCCTCCATCGTCCACCGCAAATGCTTCGGGGCCGGATCGGGAGAGGGCAGAGGAAGTCTGCTAACATGCGGTGACGTCGAGGAGAATCCTGGCCCACCGGTCGCCACCATGGTGAGCAAGGGCGAGGAGGATAACATGGCCATCATCAAGGAGTTCATGCGCTTCAAGGTGCACATGGAGGGCTCCGTGAACGGCCACGAGTTCGAGATCGAGGGCGAGGGC…	AAGTCGGCAAGGGGGAGTGACTGCCTGGCCACTCCATGCCCTCCAAGAGCTCCTTCTGCAGGAGCGTACAGAACCCAGGGCCCTGGCACCCGTGCAGACCCTGGCCCACCCCACCTGGGCGCTCAGTGCCCAAGAGATGTCCACACCTAGGATGTCCCGCGGTGGGTGGGGGGCCCGAGAGACGGGCAGGCCGGGGGCAGGCCTGGCCATGCGGGGCCGAACCGGGCACTGCCCAGCGTGGGGCGCGGGGGCCACGGCGCGCGCCCCCAGCCCCCGGGCCCAGCACCCCAAGGCGGCCAACGCCAAAACTCTCCCTCCTCCTCTTCCTCAATCTCGCTCTCGCTCTTTTTTTTTTTCGCAAAAGGAGGGGAGAGGGGGTAAAAAAATGCTGCACTGTGC…
MultiMate-HITI-2c ACTB 17K-CH	CMV mTagBFP	T2A mCherry P2A Puro	CMV Hygro	mCherry+, Puro-R, Hygro-R	16992	CACAGGGTGTGTGGGGAGCTGTCACATCCAGGGTCCTCACTGCCTGTCCCCTTCCCTCCTCAGATCATTGCTCCTCCTGAGCGCAAGTACTCCGTGTGGATCGGCGGCTCCATCCTGGCCTCGCTGTCCACCTTCCAGCAGATGTGGATCAGCAAGCAGGAGTATGACGAGTCCGGCCCCTCCATCGTCCACCGCAAATGCTTCGGGGCCGGATCGGGAGAGGGCAGAGGAAGTCTGCTAACATGCGGTGACGTCGAGGAGAATCCTGGCCCACCGGTCGCCACCATGGTGAGCAAGGGCGAGGAGGATAACATGGCCATCATCAAGGAGTTCATGCGCTTCAAGGTGCACATGGAGGGCTCCGTGAACGGCCACGAGTTCGAGATCGAGGGCGAGGGC…	AAGTCGGCAAGGGGGAGTGACTGCCTGGCCACTCCATGCCCTCCAAGAGCTCCTTCTGCAGGAGCGTACAGAACCCAGGGCCCTGGCACCCGTGCAGACCCTGGCCCACCCCACCTGGGCGCTCAGTGCCCAAGAGATGTCCACACCTAGGATGTCCCGCGGTGGGTGGGGGGCCCGAGAGACGGGCAGGCCGGGGGCAGGCCTGGCCATGCGGGGCCGAACCGGGCACTGCCCAGCGTGGGGCGCGGGGGCCACGGCGCGCGCCCCCAGCCCCCGGGCCCAGCACCCCAAGGCGGCCAACGCCAAAACTCTCCCTCCTCCTCTTCCTCAATCTCGCTCTCGCTCTTTTTTTTTTTCGCAAAAGGAGGGGAGAGGGGGTAAAAAAATGCTGCACTGTGC…
MultiMate-HITI-2c ACTB 18K-CGH	CMV mTagBFP	T2A mCherry P2A Puro	CMV eGFP IRES Hygro	mCherry+, Puro-R, eGFP+, Hygro-R	18378	CACAGGGTGTGTGGGGAGCTGTCACATCCAGGGTCCTCACTGCCTGTCCCCTTCCCTCCTCAGATCATTGCTCCTCCTGAGCGCAAGTACTCCGTGTGGATCGGCGGCTCCATCCTGGCCTCGCTGTCCACCTTCCAGCAGATGTGGATCAGCAAGCAGGAGTATGACGAGTCCGGCCCCTCCATCGTCCACCGCAAATGCTTCGGGGCCGGATCGGGAGAGGGCAGAGGAAGTCTGCTAACATGCGGTGACGTCGAGGAGAATCCTGGCCCACCGGTCGCCACCATGGTGAGCAAGGGCGAGGAGGATAACATGGCCATCATCAAGGAGTTCATGCGCTTCAAGGTGCACATGGAGGGCTCCGTGAACGGCCACGAGTTCGAGATCGAGGGCGAGGGC…	AAGTCGGCAAGGGGGAGTGACTGCCTGGCCACTCCATGCCCTCCAAGAGCTCCTTCTGCAGGAGCGTACAGAACCCAGGGCCCTGGCACCCGTGCAGACCCTGGCCCACCCCACCTGGGCGCTCAGTGCCCAAGAGATGTCCACACCTAGGATGTCCCGCGGTGGGTGGGGGGCCCGAGAGACGGGCAGGCCGGGGGCAGGCCTGGCCATGCGGGGCCGAACCGGGCACTGCCCAGCGTGGGGCGCGGGGGCCACGGCGCGCGCCCCCAGCCCCCGGGCCCAGCACCCCAAGGCGGCCAACGCCAAAACTCTCCCTCCTCCTCTTCCTCAATCTCGCTCTCGCTCTTTTTTTTTTTCGCAAAAGGAGGGGAGAGGGGGTAAAAAAATGCTGCACTGTGC…
MultiMate-HITI-2c NPHS2	CMV mTagBFP	T2A mCherry P2A Puro	CMV Hygro	mCherry+, Puro-R, wtNPHS2+, Hygro-R	9154	CACAGGGTGTGTGGGGAGCTGTCACATCCAGGGTCCTCACTGCCTGTCCCCTTCCCTCCTCAGATCATTGCTCCTCCTGAGCGCAAGTACTCCGTGTGGATCGGCGGCTCCATCCTGGCCTCGCTGTCCACCTTCCAGCAGATGTGGATCAGCAAGCAGGAGTATGACGAGTCCGGCCCCTCCATCGTCCACCGCAAATGCTTCGGGGCCGGATCGGGAGAGGGCAGAGGAAGTCTGCTAACATGCGGTGACGTCGAGGAGAATCCTGGCCCACCGGTCGCCACCATGGTGAGCAAGGGCGAGGAGGATAACATGGCCATCATCAAGGAGTTCATGCGCTTCAAGGTGCACATGGAGGGCTCCGTGAACGGCCACGAGTTCGAGATCGAGGGCGAGGGC…	AAGTCGGCAAGGGGGAGTGACTGCCTGGCCACTCCATGCCCTCCAAGAGCTCCTTCTGCAGGAGCGTACAGAACCCAGGGCCCTGGCACCCGTGCAGACCCTGGCCCACCCCACCTGGGCGCTCAGTGCCCAAGAGATGTCCACACCTAGGATGTCCCGCGGTGGGTGGGGGGCCCGAGAGACGGGCAGGCCGGGGGCAGGCCTGGCCATGCGGGGCCGAACCGGGCACTGCCCAGCGTGGGGCGCGGGGGCCACGGCGCGCGCCCCCAGCCCCCGGGCCCAGCACCCCAAGGCGGCCAACGCCAAAACTCTCCCTCCTCCTCTTCCTCAATCTCGCTCTCGCTCTTTTTTTTTTTCGCAAAAGGAGGGGAGAGGGGGTAAAAAAATGCTGCACTGTGC…
MultiMate-PE2 HEK3	CMV mTagBFP	N/A	N/A	HEK3 +1 CTT insertion	N/A	N/A	cagggagcttggcatgagaaaccttggagagttttaagcaagggctgatgtgggctgcctagaaaggcatggatgagagaagcctggagacagggatcccagggaaacgcccatgcaattagtctatttctgctgcaagtaagcatgcatttgtaggcttgatgctttttttctgcttctccagccctggcctgggtcaatccttggggcccagactgagcacgCTTtgatggcagaggaaaggaagccctgcttcctccagagggcgtcgcaggacagcttttcctagacaggggctagtatgtgcagctcctgcaccgggatactggttgacaagtttggctgggctggaagccagcacctagggaggtccctggaaggggccagcctcaccaggag…
MultiMate-PE3 HEK3	CMV mTagBFP	N/A	N/A	HEK3 +1 CTT insertion	N/A	N/A	cagggagcttggcatgagaaaccttggagagttttaagcaagggctgatgtgggctgcctagaaaggcatggatgagagaagcctggagacagggatcccagggaaacgcccatgcaattagtctatttctgctgcaagtaagcatgcatttgtaggcttgatgctttttttctgcttctccagccctggcctgggtcaatccttggggcccagactgagcacgCTTtgatggcagaggaaaggaagccctgcttcctccagagggcgtcgcaggacagcttttcctagacaggggctagtatgtgcagctcctgcaccgggatactggttgacaagtttggctgggctggaagccagcacctagggaggtccctggaaggggccagcctcaccaggag…
MultiMate-PE2 quadruplex	CMV mTagBFP	N/A	N/A	DNMT1 +1TCA, EMX1+1 TGC, RNF2 +1GTA, RUNX1 +1ATG	N/A	N/A	>DNMT1 CTGCTGTGAGGATTGAGTGAGTTGCACGTGTCAAGTGCTTAGAGCAGGCGTGCTGCACACAGCAGGCCTTTGGTCAGGTTGGCTGCTGGGCTGGCCCTGGGGCCGTTTCCCTCACTCCTGCTCGGTGAATTTGGCTCAGCAGGCACCTGCCTCAGCTGCTCACTTGAGCCTCTGGGTCTAGAACCCTCTGGGGACCGTTTGAGGAGTGTTCAGTCTCCGTGAACGTTCCCTTAGCACTCTGCCACTTATTGGGTCAGCTGTTAACATCAGTACGTTAATGTTTCCTGATGGTCCATGTCTGTTACTCGCCTGTCAAGTGGCGTGACACCGGGCGTGTTCCCCAGAGTGACTTTTCCTTTTATTTCCCTTCAGCTAAAATAAAGGAGGAGGAA…
					N/A	N/A	>EMX1 CTGCTGTGAGGATTGAGTGAGTTGCACGTGTCAAGTGCTTAGAGCAGGCGTGCTGCACACAGCAGGCCTTTGGTCAGGTTGGCTGCTGGGCTGGCCCTGGGGCCGTTTCCCTCACTCCTGCTCGGTGAATTTGGCTCAGCAGGCACCTGCCTCAGCTGCTCACTTGAGCCTCTGGGTCTAGAACCCTCTGGGGACCGTTTGAGGAGTGTTCAGTCTCCGTGAACGTTCCCTTAGCACTCTGCCACTTATTGGGTCAGCTGTTAACATCAGTACGTTAATGTTTCCTGATGGTCCATGTCTGTTACTCGCCTGTCAAGTGGCGTGACACCGGGCGTGTTCCCCAGAGTGACTTTTCCTTTTATTTCCCTTCAGCTAAAATAAAGGAGGAGGAAG…
					N/A	N/A	> RNF2 GCCAAAAGTTTCCATCAAGCCTCTTTTATAAAGGCACTAATTTCATTCATGAGGGTGGAGCCCTCATAACCTGATCACCTCCCAAAGTCCCCACCTCTTAATATTACTTCATTGAGATTAGATTTCAACGTAGGAATTTTGGTGGGACACATACATTCAGACCATAGCACTTCCCTTCCAAATACTAAAATTGTTTTTCTCTCTTCTTTATTTCCAGCAATGTCTCAGGCTGTGCAGACAAACGGAACTCAACCATTAAGCAAAACATGGGAACTCAGTTTATATGAGTTACAACGAACACCTCAgtaGGTAATGACTAAGATGACTGCCAAGGGGCATATGAGACGTGTAAACTGGGATACATTTTTAGAACATGAAAACTTAAATAGAAC…
					N/A	N/A	> RUNX1 AGAGAGATGTAGGGCTAGAGGGGTGAGGCTGAAACAGTGACCTGTCTTGGTTTTCGCTCCGAAGGTAAAAGAAATCATTGAGTCCCCCGCCTTCAGAAGAGGGTGCATTTTCAGGAGGAAGCatgGATGGCTTCAGACAGCATATTTGAGTCATTTCCTTCGTACCCACAGTGCTTCATGAGAGGTGAGTACATGCTGGTCTTGTAATATCTACTTTTGCTCAGCTTTGCCTGTAATGAAATGGCAGCTTGTTTCACCTCGGTGCAGAGATGCCTCGGTGCCTGCCAGTTCCCTGTCTTGTTTGTGAGAGGAATTCAAACTGAGGCATATGATTACAAGTCTATTGGATTACTTACTAATCAGATGGAAGCTCTTCAGAAATGTTTTAATA…
MultiMate-PE3 quadruplex	CMV mTagBFP	N/A	N/A	DNMT1 +1TCA, EMX1+1 TGC, RNF2 +1GTA, RUNX1 +1ATG	N/A	N/A	>DNMT1 CTGCTGTGAGGATTGAGTGAGTTGCACGTGTCAAGTGCTTAGAGCAGGCGTGCTGCACACAGCAGGCCTTTGGTCAGGTTGGCTGCTGGGCTGGCCCTGGGGCCGTTTCCCTCACTCCTGCTCGGTGAATTTGGCTCAGCAGGCACCTGCCTCAGCTGCTCACTTGAGCCTCTGGGTCTAGAACCCTCTGGGGACCGTTTGAGGAGTGTTCAGTCTCCGTGAACGTTCCCTTAGCACTCTGCCACTTATTGGGTCAGCTGTTAACATCAGTACGTTAATGTTTCCTGATGGTCCATGTCTGTTACTCGCCTGTCAAGTGGCGTGACACCGGGCGTGTTCCCCAGAGTGACTTTTCCTTTTATTTCCCTTCAGCTAAAATAAAGGAGGAGGAA…
					N/A	N/A	>EMX1 CTGCTGTGAGGATTGAGTGAGTTGCACGTGTCAAGTGCTTAGAGCAGGCGTGCTGCACACAGCAGGCCTTTGGTCAGGTTGGCTGCTGGGCTGGCCCTGGGGCCGTTTCCCTCACTCCTGCTCGGTGAATTTGGCTCAGCAGGCACCTGCCTCAGCTGCTCACTTGAGCCTCTGGGTCTAGAACCCTCTGGGGACCGTTTGAGGAGTGTTCAGTCTCCGTGAACGTTCCCTTAGCACTCTGCCACTTATTGGGTCAGCTGTTAACATCAGTACGTTAATGTTTCCTGATGGTCCATGTCTGTTACTCGCCTGTCAAGTGGCGTGACACCGGGCGTGTTCCCCAGAGTGACTTTTCCTTTTATTTCCCTTCAGCTAAAATAAAGGAGGAGGAAG…
					N/A	N/A	> RNF2 GCCAAAAGTTTCCATCAAGCCTCTTTTATAAAGGCACTAATTTCATTCATGAGGGTGGAGCCCTCATAACCTGATCACCTCCCAAAGTCCCCACCTCTTAATATTACTTCATTGAGATTAGATTTCAACGTAGGAATTTTGGTGGGACACATACATTCAGACCATAGCACTTCCCTTCCAAATACTAAAATTGTTTTTCTCTCTTCTTTATTTCCAGCAATGTCTCAGGCTGTGCAGACAAACGGAACTCAACCATTAAGCAAAACATGGGAACTCAGTTTATATGAGTTACAACGAACACCTCAgtaGGTAATGACTAAGATGACTGCCAAGGGGCATATGAGACGTGTAAACTGGGATACATTTTTAGAACATGAAAACTTAAATAGAAC…
					N/A	N/A	> RUNX1 AGAGAGATGTAGGGCTAGAGGGGTGAGGCTGAAACAGTGACCTGTCTTGGTTTTCGCTCCGAAGGTAAAAGAAATCATTGAGTCCCCCGCCTTCAGAAGAGGGTGCATTTTCAGGAGGAAGCatgGATGGCTTCAGACAGCATATTTGAGTCATTTCCTTCGTACCCACAGTGCTTCATGAGAGGTGAGTACATGCTGGTCTTGTAATATCTACTTTTGCTCAGCTTTGCCTGTAATGAAATGGCAGCTTGTTTCACCTCGGTGCAGAGATGCCTCGGTGCCTGCCAGTTCCCTGTCTTGTTTGTGAGAGGAATTCAAACTGAGGCATATGATTACAAGTCTATTGGATTACTTACTAATCAGATGGAAGCTCTTCAGAAATGTTTTAATA…
sgRNAs and PegRNAs sequences
Genomic target	Type	Spacer sequence	Extension	Source
ACTB	sgRNA	GACAGCTCCCCACACACCAC	-	This study
HEK3	PegRNA	GGCCCAGACTGAGCACGTGA	TCTGCCATCAAAGCGTGCTCAGTCTG	HEK3_2a_1CTTins, (Anzalone et al. 2019)
DNMT1	PegRNA	GTCATCTTAGTCATTACCTG	AACGAACACCTCAGTACGTAATGACTAAGATG	RNF2_4f_1GTAins, (Anzalone et al. 2019)
EMX1	PegRNA	GAGTCCGAGCAGAAGAAGAA	GTGATGGGAGCCCTTCGCATTCTTCTGCTCGGA	EMX1_4f_1TGCins, (Anzalone et al. 2019)
RNF2	PegRNA	GCATTTTCAGGAGGAAGCGA	TGTCTGAAGCCATCCATGCTTCCTCCTGAAAAT	RUNX1_4f_1ATGins, (Anzalone et al. 2019)
RUNX1	PegRNA	GATTCCTGGTGCCAGAAACA	TCCCGTCACCCCTGTGATTTCTGGCACCAGG	DNMT1_4f_1TCAins,(Anzalone et al. 2019)
HEK3	sgRNA	GTCAACCAGTATCCCGGTGC	-	HEK3_4a_+90, (Anzalone et al. 2019)
DNMT1	sgRNA	GTCAACCATTAAGCAAAACAT	-	RNF2_4c_+41,(Anzalone et al. 2019)
EMX1	sgRNA	GACATCGATGTCCTCCCCAT	-	EMX1_4e_+53 , (Anzalone et al. 2019)
RNF2	sgRNA	GATGAAGCACTGTGGGTACGA	-	RUNX1_4f_+38, (Anzalone et al. 2019)
RUNX1	sgRNA	GCCCTTCAGCTAAAATAAAGG	-	DNMT1_4h_+49,(Anzalone et al. 2019)
Genotyping oligonucleotides
ID (Extended name)	Sequence (5'-3')	Figures	Used for Sanger sequencing
1_17 (ACTB genomic For1)	GACAGCTCCCCACACACCAC	Fig.3a,c F1 - Fig. S3d, S4f, 6f, S6f-g
1_18 (ACTB genomic Rev1)	TCTCAAGTCAGTGTACAGGTAAGC	Fig.3a,c R1 - Fig. S3d S4f, 6f, S6f-g
1_45 (ACTB 5' integration Rev2)	CAAGTAGTCGGGGATGTCGG	Fig.3a,c R2 - Fig. S3d - S4f, S6f
7_35 (ACTB 3' integration CMV vectors For2)	AATCAACCTCTGGATTACAA	Fig.3a,c F2	Fig. 3d
7_64 (ACTB genomic Rev3)	AGGTTTTGTCAAGAAAGGGTGTAAC	Fig.3a,c R3
7_78 (ACTB 3' integration hEF1α vectors For3)	TTAGTACGTTAGCCATGAGGGT	Fig.3a,c F3
8_27 (HEK3 genomic For)	CAGGGAGCTTGGCATGAGAA	Fig. 5c,d, Fig. S5h,i	Fig.5d, Fig. S5h,i
8_28 (HEK3 genomic Rev)	TGGGCAAGCTCCATCACTTT	Fig. 5c,d, Fig. S5h.i
8_69 (DNMT1 genomic For)	CTGCTGTGAGGATTGAGTGAGT	Fig. 5g, Fig. S5j	Fig. 5g, Fig. S5j
8_70 (DNMT1 genomic Rev)	GAGTGTCTAGCTTCAAACGTGC	Fig. 5g, Fig. S5j
8_71 (EMX1 genomic For)	GCCATCCCCTTCTGTGAATGTT	Fig. 5g, Fig. S5j	Fig. 5g, Fig. S5j
8_72 (EMX1 genomic Rev)	TTGCTTGTCCCTCTGTCAATGG	Fig. 5g, Fig. S5j
8_73 (RNF2 genomic For)	GCCAAAAGTTTCCATCAAGCCT	Fig. 5g, Fig. S5j	Fig. 5g, Fig. S5j
8_74 (RNF2 genomic Rev)	CTGTTCACCCAGTACCTACCAC	Fig. 5g, Fig. S5j
8_75 (RUNX1 genomic For)	AGAGAGATGTAGGGCTAGAGGG	Fig. 5g, Fig. S5j	Fig. 5g, Fig. S5j
8_76 (RUNX1 genomic Rev)	TAAAACCCAGGGAGCTTCGTG	Fig. 5g, Fig. S5j	Fig. 5g, Fig. S5j
10_20 (DNA payload Fragment 1 For)	TGAGTCTTCTGGCCAGTGTTAC	Fig. S4h
10_21 (DNA payload Fragment 1 Rev)	ACTCAGAGGGCAATTCAGACAG	Fig. S4h
10_22 (DNA payload Fragment 2 For)	ATATGGCCTTCGGATACTGCAG	Fig. S4h
10_23 (DNA payload Fragment 2 Rev)	AGGTTTTACACATTATGCGGCG	Fig. S4h
10_24 (DNA payload Fragment 3 For)	CCTCCCTCACATTCAGAAACCA	Fig. S4h
10_25 (DNA payload Fragment 3 Rev)	TGGTTGATGTTATCTGGCGTCA	Fig. S4h
10_26 (DNA payload Fragment 4 For)	TGGATTTCTGAAGTTCCCTCGG	Fig. S4h
10_27 (DNA payload Fragment 4 Rev)	AGGCTGAAGGGAGGTTTGAAAA	Fig. S4h
10_28 (DNA payload Fragment 5 For)	TAGGGCACAAGTCATTTCTCCC	Fig. S4h
10_29 (DNA payload Fragment 5 Rev)	TGCAGAGTTTGGAGCCATTTTG	Fig. S4h
10_30 (DNA payload Fragment 6 For)	CTCTAGTGCTTTGTAGGTGGCA	Fig. S4h
10_31 (DNA payload Fragment 6 Rev)	CCGCTTTTCTGGATTCATCGAC	Fig. S4h
10_32 (Gentamycin For)	acgaattgttaggtggcggt	Fig. 6f, S6f,g
3_54 (Gentamycin Rev)	GGCTGCTCTTGATCTTTTCG	Fig. 6f, S6f,g
10_38 (ac-gp64 For)	atcaaacgctcgtccacctt	Fig. 6f
10_39 (ac-gp64 Rev)	cggacgagtgccaggtatac	Fig. 6f
